# Supplementary material for: Glycosylation of Quercetin by Selected Entomopathogenic Filamentous Fungi and Prediction of Its Products’ Bioactivity
Source: Int J Mol Sci. 2023 Jul 24;24(14):11857. doi: 10.3390/ijms241411857 (PMC10380404; doi:10.3390/ijms241411857)
Supplement: Supplementary file 1 [file ijms-24-11857-s001.zip]

Archive with 1 entries (1 files):
- ijms-2517348-supplementary.pdf
